# Supplementary material for: SARS-CoV-2 Rapid Antigen Test Based on a New Anti-Nucleocapsid Protein Monoclonal Antibody: Development and Real-Time Validation
Source: Microorganisms. 2023 Sep 28;11(10):2422. doi: 10.3390/microorganisms11102422 (PMC10608853; doi:10.3390/microorganisms11102422)
Supplement: Supplementary file 1 [file microorganisms-11-02422-s001.zip]

Archive with 1 entries (1 files):
- microorganisms-2529537-supplementary.pdf
